# Supplementary material for: Low-Dose Dioxin Reduced Glucose Uptake in C2C12 Myocytes: The Role of Mitochondrial Oxidative Stress and Insulin-Dependent Calcium Mobilization
Source: Antioxidants (Basel). 2022 Oct 26;11(11):2109. doi: 10.3390/antiox11112109 (PMC9686767; doi:10.3390/antiox11112109)
Supplement: Supplementary file 1 [file antioxidants-11-02109-s001.zip]

Archive with 1 entries (1 files):
- antioxidants-1918790-supplementary.pdf
